# Supplementary material for: TNF Induces Pathogenic Programmed Macrophage Necrosis in Tuberculosis through a Mitochondrial-Lysosomal-Endoplasmic Reticulum Circuit
Source: Cell. 2019 Sep 5;178(6):1344–1361.e11. doi: 10.1016/j.cell.2019.08.004 (PMC6736209; doi:10.1016/j.cell.2019.08.004)
Supplement: Table S3. Gene Symbols and Names Used for Zebrafish Mutant and Overexpression Lines, Related to STAR Methods [file mmc2.xlsx]

## Sheet: Sheet1
Gene Symbols and Names Used for Zebrafish Mutant and Overexpression Lines
Gene symbol	Name used	N/A
baxa	BAXA/BAX	N/A
baxb	BAXB	N/A
ctsd	Cathepsin D (catD)	N/A
bida	BID	N/A
pgam5	PGAM5	N/A
ppid	Cyclophilin D (CYPD)	N/A
smpd1	aSM	N/A
grinab	TMBIM3	N/A
tegt	TMBIM6	N/A
bcl2a	BC-L2	N/A
ryr	RyR	N/A
itpr	IP3R	N/A
ripk1l	RIPK1	N/A
ripk3l	RIPK3	N/A
lta4h	LTA4H	N/A
Gene abbreviations follow Zebrafish Nomenclature Guidelines: https://wiki.zfin.org/display/general/ZFIN+Zebrafish+Nomenclature+Conventions
